# Supplementary material for: Human cooperation in changing groups in a large-scale public goods game
Source: Nat Commun. 2022 Oct 27;13:6399. doi: 10.1038/s41467-022-34160-5 (PMC9613774; doi:10.1038/s41467-022-34160-5)
Supplement: Supplementary file 4 — Supplementary Code [file 41467_2022_34160_MOESM4_ESM.zip]

Archive with 3 entries (2 files):
- supplementary-code/
- supplementary-code/description.docx
- supplementary-code/syntax-for-creating-figures.do
