# Supplementary material for: Human cooperation in changing groups in a large-scale public goods game
Source: Nat Commun. 2022 Oct 27;13:6399. doi: 10.1038/s41467-022-34160-5 (PMC9613774; doi:10.1038/s41467-022-34160-5)
Supplement: Supplementary file 4 — Supplementary Code [file 41467_2022_34160_MOESM4_ESM.zip › supplementary-code/syntax-for-creating-figures.do]

// 	Human cooperation in changing groups in a large-scale public goods game
//	04-08-22

//	creation of figures based on source data file

	clear all

	set more off
	
//	INSERT THE PATH WHERE YOU SAVED THE SOURCE DATA FILE HERE BETWEEN THE QUOTATION MARKS
	global PATH "C:\Users\Otten019\Dropbox\Ikariam"
	
	cd $PATH
	
//	figure 1
	import excel using source-data, sheet("figure_1") firstrow clear
	
	gen snap_cat1 = Snapshot_category 
	gen snap_cat2 = snap_cat1 + 7
	gen snap_cat3 = snap_cat2 + 7
	gen snap_cat4 = snap_cat3 + 7
	gen snap_cat5 = snap_cat4 + 7
	
	twoway 	(rspike CI_L CI_H snap_cat1 if Newcomer_category==0, lcolor(black)) ///
			(rspike CI_L CI_H snap_cat2 if Newcomer_category==1, lcolor(black)) ///
			(rspike CI_L CI_H snap_cat3 if Newcomer_category==2, lcolor(black)) ///
			(rspike CI_L CI_H snap_cat4 if Newcomer_category==3, lcolor(black)) ///
			(rspike CI_L CI_H snap_cat5 if Newcomer_category==4, lcolor(black)) ///
			(scatter Mean snap_cat1 if Newcomer_category==0 & Groupsize_category==0 & Snapshot_category==0, mlw(thin) msize(small) mlcol(black) mfcol(black)) ///
			(scatter Mean snap_cat1 if Newcomer_category==0 & Groupsize_category==0 & Snapshot_category==1, mlw(thin) msize(small) mlcol(black) mfcol(red*2)) ///
			(scatter Mean snap_cat1 if Newcomer_category==0 & Groupsize_category==0 & Snapshot_category==2, mlw(thin) msize(small) mlcol(black) mfcol(red*1)) ///
			(scatter Mean snap_cat1 if Newcomer_category==0 & Groupsize_category==0 & Snapshot_category==3, mlw(thin) msize(small) mlcol(black) mfcol(red*.5)) ///
			(scatter Mean snap_cat1 if Newcomer_category==0 & Groupsize_category==0 & Snapshot_category==4, mlw(thin) msize(small) mlcol(black) mfcol(red*0)) ///
			(scatter Mean snap_cat1 if Newcomer_category==0 & Groupsize_category==1 & Snapshot_category==0, mlw(thin) msize(small) mlcol(black) mfcol(black) msym(diamond)) ///
			(scatter Mean snap_cat1 if Newcomer_category==0 & Groupsize_category==1 & Snapshot_category==1, mlw(thin) msize(small) mlcol(black) mfcol(red*2) msym(diamond)) ///
			(scatter Mean snap_cat1 if Newcomer_category==0 & Groupsize_category==1 & Snapshot_category==2, mlw(thin) msize(small) mlcol(black) mfcol(red*1) msym(diamond)) ///
			(scatter Mean snap_cat1 if Newcomer_category==0 & Groupsize_category==1 & Snapshot_category==3, mlw(thin) msize(small) mlcol(black) mfcol(red*.5) msym(diamond)) ///
			(scatter Mean snap_cat1 if Newcomer_category==0 & Groupsize_category==1 & Snapshot_category==4, mlw(thin) msize(small) mlcol(black) mfcol(red*0) msym(diamond)) ///
			(scatter Mean snap_cat1 if Newcomer_category==0 & Groupsize_category==2 & Snapshot_category==0, mlw(thin) msize(small) mlcol(black) mfcol(black) msym(triangle)) ///
			(scatter Mean snap_cat1 if Newcomer_category==0 & Groupsize_category==2 & Snapshot_category==1, mlw(thin) msize(small) mlcol(black) mfcol(red*2) msym(triangle)) ///
			(scatter Mean snap_cat1 if Newcomer_category==0 & Groupsize_category==2 & Snapshot_category==2, mlw(thin) msize(small) mlcol(black) mfcol(red*1) msym(triangle)) ///
			(scatter Mean snap_cat1 if Newcomer_category==0 & Groupsize_category==2 & Snapshot_category==3, mlw(thin) msize(small) mlcol(black) mfcol(red*.5) msym(triangle)) ///
			(scatter Mean snap_cat1 if Newcomer_category==0 & Groupsize_category==2 & Snapshot_category==4, mlw(thin) msize(small) mlcol(black) mfcol(red*0) msym(triangle)) ///	
			(scatter Mean snap_cat2 if Newcomer_category==1 & Groupsize_category==0 & Snapshot_category==0, mlw(thin) msize(small) mlcol(black) mfcol(black)) ///
			(scatter Mean snap_cat2 if Newcomer_category==1 & Groupsize_category==0 & Snapshot_category==1, mlw(thin) msize(small) mlcol(black) mfcol(red*2)) ///
			(scatter Mean snap_cat2 if Newcomer_category==1 & Groupsize_category==0 & Snapshot_category==2, mlw(thin) msize(small) mlcol(black) mfcol(red*1)) ///
			(scatter Mean snap_cat2 if Newcomer_category==1 & Groupsize_category==0 & Snapshot_category==3, mlw(thin) msize(small) mlcol(black) mfcol(red*.5)) ///
			(scatter Mean snap_cat2 if Newcomer_category==1 & Groupsize_category==0 & Snapshot_category==4, mlw(thin) msize(small) mlcol(black) mfcol(red*0)) ///
			(scatter Mean snap_cat2 if Newcomer_category==1 & Groupsize_category==1 & Snapshot_category==0, mlw(thin) msize(small) mlcol(black) mfcol(black) msym(diamond)) ///
			(scatter Mean snap_cat2 if Newcomer_category==1 & Groupsize_category==1 & Snapshot_category==1, mlw(thin) msize(small) mlcol(black) mfcol(red*2) msym(diamond)) ///
			(scatter Mean snap_cat2 if Newcomer_category==1 & Groupsize_category==1 & Snapshot_category==2, mlw(thin) msize(small) mlcol(black) mfcol(red*1) msym(diamond)) ///
			(scatter Mean snap_cat2 if Newcomer_category==1 & Groupsize_category==1 & Snapshot_category==3, mlw(thin) msize(small) mlcol(black) mfcol(red*.5) msym(diamond)) ///
			(scatter Mean snap_cat2 if Newcomer_category==1 & Groupsize_category==1 & Snapshot_category==4, mlw(thin) msize(small) mlcol(black) mfcol(red*0) msym(diamond)) ///
			(scatter Mean snap_cat2 if Newcomer_category==1 & Groupsize_category==2 & Snapshot_category==0, mlw(thin) msize(small) mlcol(black) mfcol(black) msym(triangle)) ///
			(scatter Mean snap_cat2 if Newcomer_category==1 & Groupsize_category==2 & Snapshot_category==1, mlw(thin) msize(small) mlcol(black) mfcol(red*2) msym(triangle)) ///
			(scatter Mean snap_cat2 if Newcomer_category==1 & Groupsize_category==2 & Snapshot_category==2, mlw(thin) msize(small) mlcol(black) mfcol(red*1) msym(triangle)) ///
			(scatter Mean snap_cat2 if Newcomer_category==1 & Groupsize_category==2 & Snapshot_category==3, mlw(thin) msize(small) mlcol(black) mfcol(red*.5) msym(triangle)) ///
			(scatter Mean snap_cat2 if Newcomer_category==1 & Groupsize_category==2 & Snapshot_category==4, mlw(thin) msize(small) mlcol(black) mfcol(red*0) msym(triangle)) ///
			(scatter Mean snap_cat3 if Newcomer_category==2 & Groupsize_category==0 & Snapshot_category==0, mlw(thin) msize(small) mlcol(black) mfcol(black)) ///
			(scatter Mean snap_cat3 if Newcomer_category==2 & Groupsize_category==0 & Snapshot_category==1, mlw(thin) msize(small) mlcol(black) mfcol(red*2)) ///
			(scatter Mean snap_cat3 if Newcomer_category==2 & Groupsize_category==0 & Snapshot_category==2, mlw(thin) msize(small) mlcol(black) mfcol(red*1)) ///
			(scatter Mean snap_cat3 if Newcomer_category==2 & Groupsize_category==0 & Snapshot_category==3, mlw(thin) msize(small) mlcol(black) mfcol(red*.5)) ///
			(scatter Mean snap_cat3 if Newcomer_category==2 & Groupsize_category==0 & Snapshot_category==4, mlw(thin) msize(small) mlcol(black) mfcol(red*0)) ///
			(scatter Mean snap_cat3 if Newcomer_category==2 & Groupsize_category==1 & Snapshot_category==0, mlw(thin) msize(small) mlcol(black) mfcol(black) msym(diamond)) ///
			(scatter Mean snap_cat3 if Newcomer_category==2 & Groupsize_category==1 & Snapshot_category==1, mlw(thin) msize(small) mlcol(black) mfcol(red*2) msym(diamond)) ///
			(scatter Mean snap_cat3 if Newcomer_category==2 & Groupsize_category==1 & Snapshot_category==2, mlw(thin) msize(small) mlcol(black) mfcol(red*1) msym(diamond)) ///
			(scatter Mean snap_cat3 if Newcomer_category==2 & Groupsize_category==1 & Snapshot_category==3, mlw(thin) msize(small) mlcol(black) mfcol(red*.5) msym(diamond)) ///
			(scatter Mean snap_cat3 if Newcomer_category==2 & Groupsize_category==1 & Snapshot_category==4, mlw(thin) msize(small) mlcol(black) mfcol(red*0) msym(diamond)) ///
			(scatter Mean snap_cat3 if Newcomer_category==2 & Groupsize_category==2 & Snapshot_category==0, mlw(thin) msize(small) mlcol(black) mfcol(black) msym(triangle)) ///
			(scatter Mean snap_cat3 if Newcomer_category==2 & Groupsize_category==2 & Snapshot_category==1, mlw(thin) msize(small) mlcol(black) mfcol(red*2) msym(triangle)) ///
			(scatter Mean snap_cat3 if Newcomer_category==2 & Groupsize_category==2 & Snapshot_category==2, mlw(thin) msize(small) mlcol(black) mfcol(red*1) msym(triangle)) ///
			(scatter Mean snap_cat3 if Newcomer_category==2 & Groupsize_category==2 & Snapshot_category==3, mlw(thin) msize(small) mlcol(black) mfcol(red*.5) msym(triangle)) ///
			(scatter Mean snap_cat3 if Newcomer_category==2 & Groupsize_category==2 & Snapshot_category==4, mlw(thin) msize(small) mlcol(black) mfcol(red*0) msym(triangle)) ///
			(scatter Mean snap_cat4 if Newcomer_category==3 & Groupsize_category==0 & Snapshot_category==0, mlw(thin) msize(small) mlcol(black) mfcol(black)) ///
			(scatter Mean snap_cat4 if Newcomer_category==3 & Groupsize_category==0 & Snapshot_category==1, mlw(thin) msize(small) mlcol(black) mfcol(red*2)) ///
			(scatter Mean snap_cat4 if Newcomer_category==3 & Groupsize_category==0 & Snapshot_category==2, mlw(thin) msize(small) mlcol(black) mfcol(red*1)) ///
			(scatter Mean snap_cat4 if Newcomer_category==3 & Groupsize_category==0 & Snapshot_category==3, mlw(thin) msize(small) mlcol(black) mfcol(red*.5)) ///
			(scatter Mean snap_cat4 if Newcomer_category==3 & Groupsize_category==0 & Snapshot_category==4, mlw(thin) msize(small) mlcol(black) mfcol(red*0)) ///
			(scatter Mean snap_cat4 if Newcomer_category==3 & Groupsize_category==1 & Snapshot_category==0, mlw(thin) msize(small) mlcol(black) mfcol(black) msym(diamond)) ///
			(scatter Mean snap_cat4 if Newcomer_category==3 & Groupsize_category==1 & Snapshot_category==1, mlw(thin) msize(small) mlcol(black) mfcol(red*2) msym(diamond)) ///
			(scatter Mean snap_cat4 if Newcomer_category==3 & Groupsize_category==1 & Snapshot_category==2, mlw(thin) msize(small) mlcol(black) mfcol(red*1) msym(diamond)) ///
			(scatter Mean snap_cat4 if Newcomer_category==3 & Groupsize_category==1 & Snapshot_category==3, mlw(thin) msize(small) mlcol(black) mfcol(red*.5) msym(diamond)) ///
			(scatter Mean snap_cat4 if Newcomer_category==3 & Groupsize_category==1 & Snapshot_category==4, mlw(thin) msize(small) mlcol(black) mfcol(red*0) msym(diamond)) ///
			(scatter Mean snap_cat4 if Newcomer_category==3 & Groupsize_category==2 & Snapshot_category==0, mlw(thin) msize(small) mlcol(black) mfcol(black) msym(triangle)) ///
			(scatter Mean snap_cat4 if Newcomer_category==3 & Groupsize_category==2 & Snapshot_category==1, mlw(thin) msize(small) mlcol(black) mfcol(red*2) msym(triangle)) ///
			(scatter Mean snap_cat4 if Newcomer_category==3 & Groupsize_category==2 & Snapshot_category==2, mlw(thin) msize(small) mlcol(black) mfcol(red*1) msym(triangle)) ///
			(scatter Mean snap_cat4 if Newcomer_category==3 & Groupsize_category==2 & Snapshot_category==3, mlw(thin) msize(small) mlcol(black) mfcol(red*.5) msym(triangle)) ///
			(scatter Mean snap_cat4 if Newcomer_category==3 & Groupsize_category==2 & Snapshot_category==4, mlw(thin) msize(small) mlcol(black) mfcol(red*0) msym(triangle)) ///
			(scatter Mean snap_cat5 if Newcomer_category==4 & Groupsize_category==0 & Snapshot_category==0, mlw(thin) msize(small) mlcol(black) mfcol(black)) ///
			(scatter Mean snap_cat5 if Newcomer_category==4 & Groupsize_category==0 & Snapshot_category==1, mlw(thin) msize(small) mlcol(black) mfcol(red*2)) ///
			(scatter Mean snap_cat5 if Newcomer_category==4 & Groupsize_category==0 & Snapshot_category==2, mlw(thin) msize(small) mlcol(black) mfcol(red*1)) ///
			(scatter Mean snap_cat5 if Newcomer_category==4 & Groupsize_category==0 & Snapshot_category==3, mlw(thin) msize(small) mlcol(black) mfcol(red*.5)) ///
			(scatter Mean snap_cat5 if Newcomer_category==4 & Groupsize_category==0 & Snapshot_category==4, mlw(thin) msize(small) mlcol(black) mfcol(red*0)) ///
			(scatter Mean snap_cat5 if Newcomer_category==4 & Groupsize_category==1 & Snapshot_category==0, mlw(thin) msize(small) mlcol(black) mfcol(black) msym(diamond)) ///
			(scatter Mean snap_cat5 if Newcomer_category==4 & Groupsize_category==1 & Snapshot_category==1, mlw(thin) msize(small) mlcol(black) mfcol(red*2) msym(diamond)) ///
			(scatter Mean snap_cat5 if Newcomer_category==4 & Groupsize_category==1 & Snapshot_category==2, mlw(thin) msize(small) mlcol(black) mfcol(red*1) msym(diamond)) ///
			(scatter Mean snap_cat5 if Newcomer_category==4 & Groupsize_category==1 & Snapshot_category==3, mlw(thin) msize(small) mlcol(black) mfcol(red*.5) msym(diamond)) ///
			(scatter Mean snap_cat5 if Newcomer_category==4 & Groupsize_category==1 & Snapshot_category==4, mlw(thin) msize(small) mlcol(black) mfcol(red*0) msym(diamond)) ///
			(scatter Mean snap_cat5 if Newcomer_category==4 & Groupsize_category==2 & Snapshot_category==0, mlw(thin) msize(small) mlcol(black) mfcol(black) msym(triangle)) ///
			(scatter Mean snap_cat5 if Newcomer_category==4 & Groupsize_category==2 & Snapshot_category==1, mlw(thin) msize(small) mlcol(black) mfcol(red*2) msym(triangle)) ///
			(scatter Mean snap_cat5 if Newcomer_category==4 & Groupsize_category==2 & Snapshot_category==2, mlw(thin) msize(small) mlcol(black) mfcol(red*1) msym(triangle)) ///
			(scatter Mean snap_cat5 if Newcomer_category==4 & Groupsize_category==2 & Snapshot_category==3, mlw(thin) msize(small) mlcol(black) mfcol(red*.5) msym(triangle)) ///
			(scatter Mean snap_cat5 if Newcomer_category==4 & Groupsize_category==2 & Snapshot_category==4, mlw(thin) msize(small) mlcol(black) mfcol(red*0) msym(triangle)) ///
			, graphregion(color(white)) aspectratio(0.5) ylabel(0 (20) 60, nogrid) ytitle("Average contribution %" " ", size(*.7)) ///
			xlabel( 2 "0" 9 "1-3" 16 "4-6" 23 "7-9" 30 "10+", labsize(*.7)) ylabel(, labsize(*.7)) ///
			 xscale(r(-1 31)) legend(cols(4) colfirst ///
			 order(- "" - "periods 1-5" - "periods 6-10" - "periods 11-15" - "periods 16-20" - "periods 21-28" ///
			 - "group sizes 1-5" 66 "" 67 "" 68 "" 69 "" 70 "" ///
			 - "group sizes 6-10" 71 "" 72 "" 73 "" 74 "" 75 "" ///
			 - "group sizes 11-17" 76 "" 77 "" 78 "" 79 "" 80 "") size(*.68) stack symplacement(bottom) keygap(0)) saving(A, replace) ///
			xtitle(" " "Number of newcomers" " ", size(*.7)) ///
			yline(0 (20) 60, lcolor(gs14) lpattern(shortdash)) xsize(7) ysize(8)
	
//	figure 2
	import excel using source-data, sheet("figure_2") firstrow clear
	
	twoway 	(rspike CI_L CI_H Numberofnewcomers, lcol(black)) ///
			(scatter Mean Numberofnewcomers, mlcol(black) mfcol(ebblue)) ///
	,graphregion(color(white)) ytitle(Average contribution %) ylabel(, nogrid) yline(20 (20) 100, lcolor(gs14) lpattern(shortdash)) ///
	xtitle(" " "Total number of newcomers over all periods") legend(off)
	graph display, xsize(8)
	
//	figure 3
	import excel using source-data, sheet("figure_3a") firstrow clear
	
	twoway 	(bar Mean Newcomer if Newcomer == 0, barwidth(.5) lcol(black) lwidth(*1.5) fcol(navy)) ///
			(bar Mean Newcomer if Newcomer == 1, barwidth(.5) lcol(black) lwidth(*1.5) fcol(ebblue)) ///
			(rspike CI_L CI_H Newcomer), ///
			ytitle("Individual contribution %" " ") graphregion(color(white)) ///
			xlabel(0 "incumbent" 1 "newcomer") xtitle(" " " ") title(" ")   ///
			ylabel(0 (20) 60, nogrid) yline(0 (20) 60, lcolor(gs14) lpattern(shortdash)) ///
			legend(off) saving(newcomer_vs_incumbent, replace) subtitle("{bf:a}" " ", pos(11)) fxsize(50) fysize(100)

	import excel using source-data, sheet("figure_3b") firstrow clear
	
	twoway	(rcap CI_L CI_H Tenure, lcol(gray)) ///
			(connected Mean Tenure, mcol(black) lcol(black)) ///
			, ytitle("Individual contribution %" " ") xtitle("Number of periods spent in the group" " ") graphregion(color(white)) legend(off) ///
			ylabel(0 (20) 60, nogrid) yline(0 (20) 60, lcolor(gs14) lpattern(shortdash)) fxsize(100) fysize(100)  title(" ") subtitle("{bf:b}" " ", pos(11)) saving(tenure, replace) 
		
	graph combine newcomer_vs_incumbent.gph tenure.gph, rows(1) cols(2) graphregion(color(white))
	
//	figure s2
	import excel using source-data, sheet("figure_s2") firstrow clear
	
	twoway 	(rcap CI_L CI_H Newcomer_category, lcol(black)) ///
			(connected Mean Newcomer_category if Leaver_category == 0, mcol(black) lcol(black) mlcol(black)) ///
			(connected Mean Newcomer_category if Leaver_category == 1, mcol(red*2) lcol(black) mlcol(black)) ///
			(connected Mean Newcomer_category if Leaver_category == 2, mcol(red*1) lcol(black) mlcol(black)) ///
			(connected Mean Newcomer_category if Leaver_category == 3, mcol(red*.5) lcol(black) mlcol(black)) ///
			(connected Mean Newcomer_category if Leaver_category == 4, mcol(red*0) lcol(black) mlcol(black)) ///
			, ytitle(Average contribution %) xtitle("Number of newcomers" " ") graphregion(color(white)) ///
			xlabel(0 "0" 1 "1-3" 2 "4-6" 3 "7-9" 4 "10+" ) title(A) ///
			legend( order(2 "0 leavers" 3 "1-3 leavers" 4 "4-6 leavers" 5 "7-9 leavers" 6 "10+ leavers")) ///
			ylabel(0 (20) 100, nogrid) yline(0 (20) 100, lcolor(gs14) lpattern(shortdash)) saving(sum_newc, replace) 
			
	twoway 	(rcap CI_L CI_H Leaver_category, lcol(black)) ///
			(connected Mean Leaver_category if Newcomer_category == 0, mcol(black) lcol(black) mlcol(black)) ///
			(connected Mean Leaver_category if Newcomer_category == 1, mcol(red*2) lcol(black) mlcol(black)) ///
			(connected Mean Leaver_category if Newcomer_category == 2, mcol(red*1) lcol(black) mlcol(black)) ///
			(connected Mean Leaver_category if Newcomer_category == 3, mcol(red*.5) lcol(black) mlcol(black)) ///
			(connected Mean Leaver_category if Newcomer_category == 4, mcol(red*0) lcol(black) mlcol(black)) ///
			, ytitle(Average contribution %) xtitle("Number of leavers" " ") graphregion(color(white)) ///
			xlabel(0 "0" 1 "1-3" 2 "4-6" 3 "7-9" 4 "10+" ) title(B) ///
			legend( order(2 "0 newcomers" 3 "1-3 newcomers" 4 "4-6 newcomers" 5 "7-9 newcomers" 6 "10+ newcomers")) ///
			ylabel(0 (20) 100, nogrid) yline(0 (20) 100, lcolor(gs14) lpattern(shortdash)) saving(sum_leave, replace) 
			
	graph combine sum_newc.gph sum_leave.gph, rows(1) xsize(7) ysize(5) iscale(*.7) graphregion(color(white))
	
//	figure s4
	import excel using source-data, sheet("figure_s4") firstrow clear
	
	twoway	(rcap CI_L CI_H Tenure, lcol(gray)) ///
			(connected Mean Tenure, mcol(black) lcol(black)) ///
			, ytitle("Effect of group-average contribution" "on player's contribution" " ") ///
			xtitle("Number of periods spent in the group" " ") graphregion(color(white)) ylabel(0 (.1) .4, nogrid) yline(0 (.1) .4, lcolor(gs14) lpattern(shortdash)) ///
			fxsize(100) fysize(100)  title(" ") legend(off)
			
