# Supplementary material for: Human cooperation in changing groups in a large-scale public goods game
Source: Nat Commun. 2022 Oct 27;13:6399. doi: 10.1038/s41467-022-34160-5 (PMC9613774; doi:10.1038/s41467-022-34160-5)
Supplement: Supplementary file 6 — Source Data [file 41467_2022_34160_MOESM6_ESM.xlsx]

## Sheet: figure_1
Newcomer_category	Groupsize_category	Snapshot_category	Mean	CI_L	CI_H
0	0	0	58.8098	53.9637	63.6558
0	0	1	56.9485	53.9109	59.9859
0	0	2	55.2381	52.3146	58.1615
0	0	3	52.7701	50.4725	55.0677
0	0	4	46.4637	45.0992	47.8283
1	0	0	30.9785	28.7578	33.1992
1	0	1	31.4842	29.6559	33.3126
1	0	2	29.1648	27.3301	30.9995
1	0	3	33.1458	31.4187	34.8728
1	0	4	29.3556	28.0895	30.6216
2	0	0	15.1643	8.45192	21.8767
2	0	1	16.0947	9.28287	22.9066
2	0	2	15.892	10.9383	20.8457
2	0	3	31.9987	20.4558	43.5416
2	0	4	12.1125	2.94883	21.2761
3	0	0
3	0	1
3	0	2
3	0	3
3	0	4
4	0	0
4	0	1
4	0	2
4	0	3
4	0	4
0	1	0	40.8555	33.7939	47.9171
0	1	1	34.9532	32.3409	37.5654
0	1	2	33.0282	31.0864	34.9699
0	1	3	31.1444	29.8048	32.484
0	1	4	32.0425	31.1101	32.975
1	1	0	23.2075	21.4	25.015
1	1	1	23.7928	22.637	24.9485
1	1	2	22.5693	21.7893	23.3493
1	1	3	23.8166	23.0764	24.5568
1	1	4	24.5816	23.9416	25.2216
2	1	0	17.3535	15.9061	18.801
2	1	1	15.4118	14.5531	16.2706
2	1	2	14.2434	13.4339	15.0529
2	1	3	15.4456	14.5953	16.2959
2	1	4	16.5093	14.6617	18.3568
3	1	0	12.3706	11.3495	13.3917
3	1	1	11.8996	10.9977	12.8014
3	1	2	9.7675	9.20181	10.3332
3	1	3	13.0363	11.0163	15.0563
3	1	4	10.9325	4.68326	17.1817
4	1	0	10.9146	9.69929	12.1299
4	1	1	10.3764	7.4549	13.2978
4	1	2	7.70391	5.87672	9.5311
4	1	3	17.6296	5.95475	29.3044
4	1	4
0	2	0	38.1953	35.1446	41.2461
0	2	1	37.4371	35.6548	39.2194
0	2	2	34.5592	33.2833	35.835
0	2	3	33.8169	32.534	35.0997
0	2	4	34.4028	32.6702	36.1354
1	2	0	28.5429	27.4096	29.6762
1	2	1	28.3507	27.5533	29.1481
1	2	2	27.2177	26.4704	27.965
1	2	3	26.9886	26.2116	27.7656
1	2	4	28.0307	26.9135	29.1479
2	2	0	23.048	21.7223	24.3737
2	2	1	20.2144	19.1813	21.2474
2	2	2	17.2289	16.1614	18.2965
2	2	3	18.2717	17.074	19.4693
2	2	4	19.8065	17.3419	22.2711
3	2	0	19.635	18.2616	21.0084
3	2	1	16.2514	14.2422	18.2606
3	2	2	13.9678	12.3228	15.6127
3	2	3	12.7514	10.4454	15.0573
3	2	4	13.9503	9.40735	18.4932
4	2	0	21.1849	19.7682	22.6017
4	2	1	15.7057	12.879	18.5324
4	2	2	13.8992	10.3687	17.4297
4	2	3	19.1299	12.5724	25.6875
4	2	4	5.88429	2.18759	9.58099

## Sheet: figure_2
Number of newcomers	Mean	CI_L	CI_H
1	46.1915	44.579	47.8039
2	48.1301	45.645	50.6151
3	46.8097	43.5208	50.0985
4	40.8562	36.4891	45.2234
5	43.3638	37.9769	48.7506
6	43.408	36.4661	50.35
7	36.7051	28.7365	44.6737
8	34.9913	25.808	44.1747
9	43.9552	33.3512	54.5593
10	42.7063	32.211	53.2016
11	47.7245	38.6121	56.837
12	42.2691	32.2715	52.2666
13	46.5305	36.439	56.6219
14	41.1927	31.2865	51.099
15	40.3402	31.2971	49.3834
16	39.326	31.3574	47.2946
17	35.2843	27.3622	43.2065
18	41.5605	33.0772	50.0437
19	41.4714	34.3017	48.641
20	33.5325	26.5593	40.5056
21	41.3234	35.1798	47.467
22	36.4756	30.4569	42.4942
23	40.3343	34.6493	46.0193
24	33.43	28.2863	38.5737
25	34.6908	29.8146	39.567
26	32.3657	27.8611	36.8702
27	31.8487	27.2837	36.4137
28	31.0555	26.508	35.603
29	30.3723	26.0432	34.7014
30	31.548	27.3135	35.7826
31	29.5917	25.3571	33.8262
32	27.7443	23.5917	31.8969
33	28.2099	23.835	32.5848
34	28.5296	24.0419	33.0173
35	27.2982	22.7681	31.8284
36	27.1436	22.3914	31.8957
37	28.0416	23.367	32.7162
38	26.0162	20.9941	31.0383
39	26.8905	21.7342	32.0469
40	25.9894	20.8331	31.1458
41	26.5631	21.1323	31.9939
42	25.5956	19.7693	31.4219
43	26.1046	19.758	32.4512
44	24.0865	17.643	30.53
45	24.3239	16.2109	32.437
46	25.5885	18.011	33.166
47	22.2378	14.024	30.4517
48	21.3441	12.6252	30.0631
49	25.362	16.6431	34.0809
50	21.4757	12.0693	30.8822
51	23.098	12.7082	33.4878
52	22.1146	11.5105	32.7186
53	19.5578	7.94169	31.174
54	24.6715	12.2533	37.0896
55	20.8671	7.67206	34.0622
56	19.321	4.62761	34.0144
57	22.0611	7.92239	36.1998
58	19.7664	4.44749	35.0853
59	25.0089	7.69254	42.3252
60	19.568	3.14025	35.9956
61	15.7646	0	41.7391
62	20.1657	2.3474	37.9841
63	19.1224	0	40.3304
64	18.0458	0	38.4218
65	23.3322	0	49.3067
66	19.9037	0	42.0548
67	16.6879	0	46.6806
68	19.6277	0	42.86
69	22.3185	0	55.1739
70	18.4352	0	39.6433
71	18.8295	0	51.6849
72	15.4577	0	57.8739
73	17.0383	0	47.031
75	17.1402	0	59.5563
77	22.5747	0	74.5236
78	16.7561	0	59.1722
79	13.9019	0	65.8508
80	23.0281	0	96.495
81	10.0218	0	61.9708
83	21.6502	0	64.0664
85	14.5687	0	66.5176
86	10.4282	0	83.895
87	9.3907	0	82.8576
89	8.25984	0	81.7267

## Sheet: figure_3a
Newcomer	Mean	CI_L	CI_H
0	31.6835	31.6008	31.7662
1	13.4649	13.2286	13.7014

## Sheet: figure_3b
Tenure	Mean	CI_L	CI_H
0	7.28311	7.05278	7.51345
1	16.6577	16.419	16.8963
2	21.6452	21.3937	21.8968
3	26.0566	25.7912	26.322
4	29.4615	29.1836	29.7395
5	32.3115	32.0216	32.6014
6	34.5804	34.2756	34.8851
7	36.2117	35.8908	36.5326
8	38.0296	37.6897	38.3694
9	39.4024	39.041	39.7638
10	40.1298	39.7444	40.5153
11	41.3255	40.9133	41.7377
12	42.3376	41.9019	42.7732
13	42.9671	42.5069	43.4272
14	43.5516	43.0649	44.0382
15	43.8919	43.3727	44.4112
16	44.2597	43.7025	44.817
17	44.3979	43.7976	44.9982
18	43.8867	43.2405	44.5329
19	44.0586	43.361	44.7563
20	44.1101	43.3532	44.8669
21	43.7735	42.9476	44.5993
22	42.821	41.9158	43.7261
23	43.3553	42.3473	44.3633
24	42.814	41.6744	43.9536
25	40.9824	39.6318	42.333
26	39.6863	37.9331	41.4394
27	38.4313	34.794	42.0685

## Sheet: figure_s2
Newcomer_category	Leaver_category	Mean	CI_L	CI_H
0	0	45.6237	44.6764	46.571
0	1	34.9725	34.4163	35.5288
0	2	34.1623	33.4572	34.8674
0	3	41.3789	39.7683	42.9894
0	4	40.9794	37.2146	44.7442
1	0	34.1552	33.527	34.7833
1	1	24.1549	23.7305	24.5792
1	2	22.1113	21.5558	22.6669
1	3	29.9361	28.4911	31.3811
1	4	31.2725	27.5782	34.9669
2	0	25.0433	24.3896	25.6969
2	1	17.7849	17.2705	18.2994
2	2	15.1984	14.7262	15.6706
2	3	17.6759	16.3306	19.0211
2	4	19.0771	15.4449	22.7094
3	0	16.2177	15.606	16.8295
3	1	10.1664	9.51872	10.8141
3	2	8.77738	7.93807	9.6167
3	3	9.27608	8.13895	10.4132
3	4	10.9957	7.42255	14.5689
4	0	21.5697	19.8529	23.2865
4	1	13.4088	11.6826	15.1349
4	2	13.5174	11.7482	15.2867
4	3	15.3058	13.2204	17.3913
4	4	14.9537	11.3202	18.5871

## Sheet: figure_s4
Tenure	Mean	CI_L	CI_H
0	-0.0089379	-0.0179906	0.0001149
1	0.0879429	0.0792015	0.0966842
2	0.111166	0.101948	0.120385
3	0.152115	0.142791	0.161438
4	0.161994	0.152277	0.171711
5	0.185822	0.175706	0.195938
6	0.226657	0.216376	0.236938
7	0.210127	0.199373	0.220882
8	0.274131	0.26305	0.285212
9	0.291416	0.279846	0.302986
10	0.271828	0.258964	0.284692
11	0.27967	0.266289	0.293052
12	0.318286	0.30404	0.332532
13	0.332838	0.318059	0.347618
14	0.364604	0.349392	0.379817
15	0.313707	0.296875	0.330538
16	0.329142	0.311379	0.346905
17	0.327056	0.30765	0.346461
18	0.330364	0.310013	0.350715
19	0.313484	0.291683	0.335284
20	0.34918	0.326217	0.372143
21	0.354054	0.329203	0.378904
22	0.360838	0.333052	0.388624
23	0.371852	0.341273	0.402432
24	0.330898	0.29883	0.362965
25	0.228748	0.185062	0.272433
26	0.255773	0.189451	0.322096
27	0.14454	0.0031639	0.285917
